# Supplementary material for: From laboratory to industrial storage – Translating volatile organic compounds into markers for assessing garlic storage quality
Source: Postharvest Biol Technol. 2022 Sep;191:111976. doi: 10.1016/j.postharvbio.2022.111976 (PMC9227732; doi:10.1016/j.postharvbio.2022.111976)
Supplement: Supplementary file 1 — Supplementary material. [file mmc1.xlsx]

## Sheet: S1A- Name and RI
Supplementary Table S1A - All VOCs detected across all samples - Cold (-5 C) stressed garlic bulbs during chilled storage
Compound Number	NIST Name	IUPAC Name	CAS Number	Functional Group	RI
C1	(1R,5R)-2,6,6-Trimethylbicyclo[3.1.1]hept-2-ene	(1R,5R)-2,6,6-Trimethylbicyclo[3.1.1]hept-2-ene	7785-70-8	terpene	942.717
C2	1-Butanol	butan-1-ol	71-36-3	alcohol	677.46
C3	1-Heptene	hept-1-ene	592-76-7	alkene	688.983
C4	1-Hexanol	hexan-1-ol	111-27-3	alcohol	879.817
C5	1-Hexanol, 2-ethyl-	2-ethylhexan-1-ol	104-76-7	alcohol	1038.52
C6	1-Methoxy-2-propyl acetate	1-methoxypropan-2-yl acetate	108-65-6	ester	883.86
C7	1-Nonene, 4,6,8-trimethyl-	4,6,8-trimethylnon-1-ene	54410-98-9	alkene	1329.55
C8	1-Octene	oct-1ene	111-66-0	alkene	791.2
C9	1-Pentanol	pentan-1-ol	71-41-0	alcohol	774.683
C10	2(3H)-Furanone, 5-ethyldihydro-	prop-2-ene-1-thiol	870-23-5	furan	1068.8
C11	2,3-Butanediol	butane-2,3-diol	513-85-9	alcohol	797.8
C12	2,4-Dimethyl-1-heptene	2,4-dimethylhept-1-ene	19549-87-2	alkene	843.767
C13	2,5-Cyclohexadiene-1,4-dione, 2,6-bis(1,1-dimethylethyl)-	2,6-ditert-butylcyclohexa-2,5-diene-1,4-dione	719-22-2	ketone	1488.4
C14	2,6-Diisopropylnaphthalene	2,6-di(propan-2-yl)naphthalene	24157-81-1	aromatic	1764.22
C15	2,6-Dimethyldecane	2,6-dimethyldecane	13150-81-7	alkane	1102.38
C16	2-Decen-1-ol, (E)-	(E)-dec-2-en-1-ol	18409-18-2	alkenol	1177.54
C17	2-n-Butyl furan	2-butylfuran	4466-24-4	furan	902.08
C18	2-Propanol, 1-methoxy-	1-methoxypropan-2-ol	107-98-2	alcohol	685.55
C19	3-Heptanone	heptan-3-one	106-35-4	ketone	892.725
C20	5-Ethyl-1-nonene	5-ethylnon-1-ene	19780-74-6	alkene	1083.9
C21	5-Hepten-2-one, 6-methyl-	6-methylhept-5-en-2-one	110-93-0	ketone	994.15
C22	5-Hexen-2-one	hex-5-en-2-one	109-49-9	ketone	784
C23	5-Hexenal	hex-5-enal	764-59-0	aldehyde	794.15
C24	Acetic acid	acetic acid	64-19-7	carboxylic acid	648.45
C25	Acetic acid, butyl ester	butyl acetate	123-86-4	ester	821.78
C26	Acetophenone	1-phenylethanone	98-86-2	ketone	1088.87
C27	á-Myrcene	2-methyl-6-methylene-1,7-octadiene	1686-30-2	terpene	998
C28	Azulene	azulene	275-51-4	aromatic	1217.65
C29	Benzaldehyde	benzaldehyde	100-52-7	aldehyde	981.067
C30	Benzene	benzene	71-43-2	aromatic	677.271
C31	Benzene, 1,2,4-trimethyl-	1,2,4-trimethylbenzene	95-63-6	aromatic	1003.57
C32	Benzene, 1,3-dimethyl-	1,3-dimethylbenzene	108-38-3	aromatic	898.48
C33	Benzene, 1-ethyl-4-methyl-	1-ethyl-4-methylbenzene	622-96-8	aromatic	972.583
C34	Benzene, 1-methyl-4-propyl-	1-methyl-4-propylbenzene	1074-55-1	aromatic	1065.78
C35	Benzene, propyl-	propylbenzene	103-65-1	aromatic	965.783
C36	Benzeneacetaldehyde	2-phenylacetaldehyde	122-78-1	aldehyde	1063.87
C37	Benzothiazole	1,3-benzothiazole	95-16-9	aromatic	1264.78
C38	Bicyclo[3.1.0]hex-3-en-2-one, 6,6-diphenyl-	6,6-diphenylbicyclo[3.1.0]hex-3-en-2-one	13304-07-9	aromatic	2301.19
C39	Butanal, 3-methyl-	3-methylbutanal	590-86-3	aldehyde	666.8
C40	Butane, 2,2-dimethyl-	2,2-dimethylbutane	75-83-2	aromatic	611.617
C41	Cyclohexane	cyclohexane	110-82-7	alkane	671.567
C42	Cyclohexane, decyl-	decylcyclohexane	1795-16-0	alkane	1666.92
C43	Cyclohexane, methyl-	methylcyclohexane	108-87-2	alkane	720.3
C44	Cyclopentane, methyl-	methylcyclopentane	96-37-7	alkane	654.64
C45	Decanal	decanal	112-31-2	aldehyde	1210.75
C46	Decane	decane	124-18-5	alkane	997.5
C47	Decane, 3,7-dimethyl-	3,7-dimethyldecane	17312-54-8	alkane	1115.37
C48	Diallyl disulphide	3-(prop-2-enyldisulfanyl)prop-1-ene	2179-57-9	organosulphur	1091.55
C49	Diallyl sulfide	3-prop-2-enylsulfanylprop-1-ene	592-88-1	organosulphur	865.717
C50	Dimethyl sulfone	2,4-dithiapentane	1618-26-4	organosulphur	949.02
C51	Disulfide, methyl 2-propenyl	bis(methylsulfanyl)methane	67-71-0	organosulphur	927.04
C52	Dodecane	dodecane	112-40-3	alkane	1198.05
C53	Dodecane, 2,6,10-trimethyl-	2,6,10-trimethyldodecane	3891-98-3	alkane	1376.62
C54	Dodecane, 2,6,11-trimethyl-	2,6,11-trimethyldodecane	31295-56-4	alkane	1344.18
C55	Dodecane, 2,7,10-trimethyl-	2,7,10-trimethyldodecane	74645-98-0	alkane	1301.83
C56	Dodecane, 2-methyl-	2-methyldodecane	1560-97-0	alkane	1263.12
C57	Dodecane, 4,6-dimethyl-	4,6-dimethyldodecane	61141-72-8	alkane	1276.87
C58	Dodecane, 4-methyl-	4-methyldodecane	6117-97-1	alkane	1259.42
C59	Dodecylcyclohexane	dodecylcyclohexane	1795-17-1	alkane	1878.67
C60	E 1- Allyl -2 -prop-1-en-1-yl disulfane	(E)-1-(prop-2-enyldisulfanyl)prop-1-ene	122156-02-9	organosulphur	1110.18
C61	Ethylbenzene	ethylbenzene	100-41-4	aromatic	869.767
C62	Furan, 2-ethyl-	2-ethylfuran	3208-16-0	furan	705.783
C63	Furan, 2-pentyl-	2-pentylfuran	3777-69-3	furan	1000.05
C64	Heptadecane	heptadecane	629-78-7	alkane	1699.39
C65	Heptadecane, 2,6-dimethyl-	2,6-dimethylheptadecane	54105-67-8	alkane	1706.23
C66	Heptanal	heptanal	111-71-7	aldehyde	905.717
C67	Heptane	heptane	142-82-5	alkane	694.371
C68	Heptane, 2,5,5-trimethyl-	2,5,5-trimethylheptane	1189-99-7	alkane	1009
C69	Heptane, 3-methyl-	3-methylheptane	589-81-1	alkane	768.425
C70	Hexadecane	hexadecane	544-76-3	alkane	1599.37
C71	Hexadecane, 2,6,10,14-tetramethyl-	2,6,10,14-tetramethylhexadecane	638-36-8	alkane	1811.94
C72	Hexadecane, 2-methyl-	2-methylhexadecane	1560-92-5	alkane	1662.2
C73	Hexadecane, 3-methyl-	3-methylhexadecane	6418-43-5	alkane	1671.38
C74	Hexadecane, 4-methyl-	4-methylhexadecane	25117-26-4	alkane	1657.77
C75	Hexanal	hexanal	66-25-1	aldehyde	801.55
C76	Hexane, 2,3-dimethyl-	2,3-dimethylhexane	584-94-1	alkane	761.55
C77	Hexanedioic acid, bis(2-ethylhexyl) ester	bis(2-ethylhexyl) hexanedioate	103-23-1	ester	2374.9
C78	Hexanoic acid, methyl ester	methyl hexanoate	106-70-7	ester	934
C79	Indane	2,3-dihydro-1H-indene	496-11-7	aromatic	1051.33
C80	Limonene	D-limonene	138-86-3	terpene	1035.52
C81	L-Lactic acid	(2S)-2-hydroxypropanoic acid	79-33-4	carboxylic acid	807.6
C82	n-Nonylcyclohexane	nonylcyclohexane	2883-02-5	alkane	1561.58
C83	Nonadecane	nonadecane	629-92-5	alkane	1900.75
C84	Nonanal	nonanal	124-19-6	aldehyde	1105.95
C85	Nonane, 2,6-dimethyl-	2,6-dimethylnonane	17302-28-2	alkane	1059.57
C86	Nonane, 2-methyl-	2-methylnonane	871-83-0	alkane	965
C87	Octadecane	octadecane	593-45-3	alkane	1799.8
C88	Octanal	octanal	124-13-0	aldehyde	1005.85
C89	Octane	octane	111-65-9	alkane	797.74
C90	Octane, 3,3-dimethyl-	3,3-dimethyloctane	4110-44-5	alkane	1012.73
C91	Octane, 4-methyl-	4-methyloctane	2216-34-4	alkane	862.117
C92	o-Terphenyl	1,2-diphenylbenzene	84-15-1	terpene	1969.1
C93	o-Xylene	1,2-xylene	95-47-6	terpene	876.467
C94	p-Cymene	1-methyl-4-propan-2-ylbenzene	99-87-6	terpene	1032.87
C95	p-Dicyclohexylbenzene	1,4-dicyclohexylbenzene	1087-02-1	aromatic	2043.72
C96	Pentadecane	pentadecane	629-62-9	alkane	1497.33
C97	Pentadecane, 2,6,10,14-tetramethyl-	2,6,10,14-tetramethylpentadecane	1921-70-6	alkane	1706.33
C98	Pentadecane, 2-methyl-	2-methylpentadecane	1560-93-6	alkane	1561.95
C99	Pentadecane, 3-methyl-	3-methylpentadecane	2882-96-4	alkane	1570.82
C100	Pentadecane, 4-methyl-	4-methylpentadecane	2801-87-8	alkane	1557.76
C101	Pentadecane, 5-methyl-	5-methylpentadecane	25117-33-3	alkane	1552.15
C102	Pentane	pentane	109-66-0	alkane	603.657
C103	Pentane, 2-methyl-	2-methylpentane	107-83-5	alkane	621.471
C104	Pentane, 3-methyl-	3-methylpentane	96-14-0	alkane	627
C105	Phenol	phenol	108-95-2	phenol	1018.72
C106	Propanoic acid	propanoic acid	79-09-4	carboxylic acid	714.15
C107	Propanoic acid, 2-methyl-, 1-(1,1-dimethylethyl)-2-methyl-1,3-propanediyl ester	[2,4,4-trimethyl-3-(2-methylpropanoyloxy)pentyl] 2-methylpropanoate	74381-40-1	ester	1622.56
C108	Propanoic acid, 2-oxo-, methyl ester	methyl 2-oxopropanoate	600-22-6	ester	736.25
C109	Propylene Glycol	propane-1,2-diol	57-55-6	alcohol	754.717
C110	Tetradecane	tetradecane	629-59-4	alkane	1396.5
C111	Tetradecane, 3-methyl-	3-methyltetradecane	18435-22-8	alkane	1469.85
C112	Tetradecane, 4-ethyl-	4-ethyltetradecane	55045-14-2	alkane	1511.67
C113	Tetradecane, 5-methyl-	5-methyltetradecane	25117-32-2	alkane	1451.48
C114	Toluene	toluene	108-88-3	aromatic	773.517
C115	Tridecane	tridecane	629-50-5	alkane	1297.48
C116	Tridecane, 2-methyl-	2-methyltridecane	1560-96-9	alkane	1361.5
C117	Tridecane, 3-methyl-	3-methyltridecane	6418-41-3	alkane	1369.53
C118	Tridecane, 4,8-dimethyl-	4,8-dimethyltridecane	55030-62-1	alkane	1403.42
C119	Tridecane, 4-methyl-	4-methyltridecane	26730-12-1	alkane	1357.48
C120	Tridecane, 5-methyl-	5-methyltridecane	25117-31-1	alkane	1352.67
C121	Tridecane, 6-methyl-	6-methyltridecane	13287-21-3	alkane	1350.13
C122	Trisulfide, di-2-propenyl	3-(prop-2-enyltrisulfanyl)prop-1-ene	2050-87-5	organosulphur	1326.2
C123	Undecane	undecane	1120-21-4	alkane	1096.62
C124	Undecane, 2,8-dimethyl-	2,8-dimethylundecane	17301-25-6	alkane	1454.77
C125	Undecane, 2,9-dimethyl-	2,9-dimethylundecane	17301-26-7	alkane	1266.88
C126	Undecane, 2-methyl-	2-methylundecane	7045-71-8	alkane	1164.25
C127	Undecane, 4,7-dimethyl-	4,7-dimethylundecane	17301-32-5	alkane	1340.82
C128	Undecane, 4,8-dimethyl-	4,8-dimethylundecane	17301-33-6	alkane	1223.27
C129	Unknown Dodecene	NA	NA	unknown	1185.72
C130	Z-1-Allyl-2-(prop-1en-1-yl) disulfane	(methyltetrasulfanyl)methane	5756-24-1	organosulphur	1114.05

## Sheet: S1B- Rel. Abundance
Supplementary Table S1B - Relative abundance of VOCs detected Cold (-5 C) stressed garlic bulbs during chilled storage (square root of abundance see Materials and Methods)
	CONTROL-R1	CONTROL-R2	CONTROL-R3	MINUS5-R1	MINUS5-R2	MINUS5-R3
C1	0.0646282	0.143168	0.0885299	0.181853	0.187787	0.156902
C2	0.411217	0.487581	0.285192	0.273036	0.0101042	0.44214
C3	0.339115	0.340048	0.350462	0.138646	0.213551	0.268492
C4	0.975484	0.663857	0.954289	0.847571	0.600919	0.58955
C5	0.367915	1.37182	1.38566	1.21235	1.37719	1.23684
C6	0.0101042	0.172073	0.189734	0.191411	0.167471	0.174745
C7	0.976825	0.928722	1.16042	1.2904	1.02233	1.24447
C8	0.177266	0.201141	0.182406	0.0101042	0.0101042	0.0101042
C9	0.748035	0.723407	0.762965	0.745147	0.722662	0.703255
C10	0.577618	0.508314	0.723418	0.735901	0.468321	0.531666
C11	0.0101042	0.725803	1.4258	1.40859	1.50371	1.39944
C12	0.239082	0.195317	0.190937	0.201518	0.237989	0.200286
C13	0.452897	0.475181	0.345099	0.30758	0.368087	0.40876
C14	0.253761	0.639593	0.458135	0.467924	0.695995	0.700317
C15	0.769652	0.0101042	0.0101042	0.725357	0.472508	0.696163
C16	0.0101042	0.278238	0.278814	0.187148	0.198328	0.203547
C17	0.0101042	0.0604441	0.106974	0.0854005	0.0593178	0.0468156
C18	0.994302	0.750235	0.915468	0.798412	0.903084	0.77588
C19	0.090718	0.114143	0.124401	0.16812	0.0101042	0.0101042
C20	0.763916	0.854469	0.499196	0.772117	0.610501	0.702453
C21	1.00684	0.907778	1.18813	1.22746	1.43132	0.93146
C22	0.263399	0.180675	0.254785	0.246986	0.144346	0.169357
C23	0.308569	0.341722	0.511292	0.310416	0.0101042	0.0101042
C24	2.84377	2.83977	2.84899	2.8838	3.10562	2.8538
C25	0.48119	0.357637	0.349822	0.372792	0.0101042	0.388625
C26	0.291558	0.571513	0.388533	0.253592	0.575706	0.58738
C27	0.381578	0.328493	0.585445	0.0101042	0.0101042	0.428946
C28	0.0101042	0.0101042	0.103966	0.128665	0.13013	0.138939
C29	0.502297	0.719011	0.529646	0.519716	0.683786	0.689861
C30	1.10986	1.23207	1.91102	1.91701	1.30223	1.27679
C31	0.513368	0.465408	0.446558	0.424241	0.457233	0.576718
C32	0.716743	0.683256	0.524345	0.602902	0.0101042	0.0101042
C33	0.383899	0.372393	0.330082	0.341863	0.348761	0.388972
C34	0.12698	0.114759	0.10855	0.100496	0.0892059	0.084971
C35	0.178591	0.163592	0.168774	0.16223	0.181685	0.201022
C36	0.171035	0.274686	0.14354	0.135564	0.205646	0.296343
C37	0.255348	0.328595	0.0101042	0.186625	0.304404	0.312796
C38	0.134369	0.172348	0.0948538	0.120914	0.188516	0.203935
C39	0.327248	0.345713	0.131442	0.308565	0.358184	0.316925
C40	0.163224	0.19859	0.214055	0.220324	0.218081	0.204958
C41	0.261612	0.472618	0.210336	0.382905	0.446499	0.452648
C42	0.0101042	0.163192	0.491849	0.238814	0.425316	0.223966
C43	0.136965	0.181385	0.181056	0.178148	0.147391	0.149967
C44	0.178334	0.196034	0.231919	0.0101042	0.0101042	0.0101042
C45	1.09199	1.20535	0.874605	0.890008	1.47489	1.1453
C46	0.423952	0.335522	0.361796	0.425487	0.0101042	0.449173
C47	0.398251	0.406806	0.643859	0.258812	0.240407	0.28013
C48	0.997229	1.05947	1.53812	1.50592	1.05169	1.09396
C49	0.0887515	0.0977512	0.298384	0.28732	0.112224	0.107917
C50	0.176182	0.176575	0.315082	0.0991815	0.0101042	0.178119
C51	0.0101042	0.230092	0.309849	0.314833	0.242476	0.247343
C52	0.535047	0.566947	0.481719	0.490959	0.496228	0.576919
C53	1.16352	1.09782	0.784356	0.865359	0.712399	0.985461
C54	0.497563	0.0101042	0.630255	0.405686	0.317748	0.413706
C55	0.820785	0.20753	0.214807	0.271754	0.140483	0.256444
C56	0.220505	0.249039	0.169808	0.18853	0.0101042	0.0101042
C57	0.0101042	0.738245	0.844061	0.853405	0.654786	0.765198
C58	0.158669	0.145247	0.132726	0.0101042	0.0530267	0.0101042
C59	0.0101042	0.0101042	0.0101042	0.0701313	0.130561	0.0996671
C60	0.536056	0.224916	0.295084	0.300355	0.232651	0.24293
C61	1.20354	1.13339	1.05914	1.06252	1.16403	1.14085
C62	0.155978	0.142288	0.31536	0.287894	0.194951	0.155426
C63	0.280899	0.292759	0.379974	0.276055	0.248861	0.259267
C64	1.28226	1.15239	1.10662	1.1472	1.40281	1.19942
C65	0.67057	0.616873	0.626977	0.0101042	0.0101042	0.0101042
C66	0.638342	0.751804	0.625846	0.592049	0.622633	0.726173
C67	3.42001	3.492	3.78511	4.22955	4.25055	3.88902
C68	0.259486	0.222469	0.211938	0.0101042	0.0101042	0.0101042
C69	0.0101042	0.0101042	0.13148	0.0671977	0.126027	0.0781791
C70	1.65436	1.52521	1.37901	1.41617	1.41152	1.41331
C71	0.0101042	0.366034	0.0101042	0.210636	0.357258	0.260282
C72	0.807604	0.0101042	0.796733	0.593607	0.713995	0.466255
C73	0.453969	0.448568	0.453811	0.516549	0.644733	0.493149
C74	0.305852	0.254058	0.512161	0.341761	0.388135	0.32379
C75	2.1624	2.16661	2.17733	2.11787	2.00379	2.0735
C76	0.11889	0.150344	0.159415	0.140586	0.270023	0.138885
C77	0.0611478	0.0101042	0.0101042	0.0225936	0.0371868	0.0738698
C78	0.194651	0.256369	0.331995	0.418636	0.0101042	0.304843
C79	0.109117	0.0918705	0.106229	0.0916514	0.0899989	0.0975776
C80	4.24486	3.86082	3.87894	4.02342	4.14301	4.0533
C81	0.724865	0.668665	0.709473	0.0101042	0.0101042	0.0101042
C82	0.904083	0.631857	0.57933	0.610477	0.596958	0.630548
C83	0.226026	0.318368	0.140718	0.164399	0.285551	0.329621
C84	1.91584	2.04154	1.63953	1.51776	1.90486	1.93727
C85	0.515359	0.522123	0.50101	0.541698	0.373981	0.529508
C86	0.0101042	0.215562	0.0769456	0.0819647	0.121237	0.153183
C87	0.572261	0.788992	0.607981	0.534711	0.845688	0.728538
C88	0.767638	0.69574	0.413583	0.657658	0.736178	0.572371
C89	0.320458	0.446584	0.323498	0.0101042	0.44169	0.354634
C90	0.309581	0.268688	0.26445	0.0101042	0.0101042	0.283874
C91	0.309533	0.311689	0.268966	0.300751	0.523776	0.352382
C92	0.0592801	0.0713188	0.0589483	0.0717303	0.0768223	0.0818126
C93	2.18916	2.01619	2.07563	2.08467	1.99332	2.02481
C94	0.128293	0.165909	0.134554	0.0101042	0.0101042	0.0101042
C95	0.0841668	0.0967024	0.0787678	0.0971926	0.105838	0.121734
C96	1.84521	1.81184	1.60863	1.44867	1.35115	1.62265
C97	0.0101042	0.0101042	0.0101042	0.424575	0.592948	0.432349
C98	0.66919	0.802061	0.379999	0.739025	0.721144	0.716197
C99	0.981394	0.896875	0.836927	0.701492	0.705019	0.747653
C100	0.0101042	0.52288	0.519293	0.308061	0.291513	0.286839
C101	0.483045	0.390999	0.403997	0.490648	0.444533	0.407145
C102	0.172555	0.205956	0.0948311	0.112754	0.28379	0.254069
C103	0.724676	0.518779	0.586705	0.579952	0.506592	0.508746
C104	0.353467	0.312898	0.370698	0.380437	0.318668	0.316241
C105	0.266792	0.286427	0.245154	0.232541	0.273716	0.295203
C106	0.63307	0.864638	0.715989	0.706606	0.846696	0.739553
C107	0.0101042	0.821608	0.565212	0.435412	0.659309	0.718418
C108	0.452379	0.616996	0.75186	0.696241	0.442855	0.558873
C109	0.399127	0.784332	0.600942	0.474699	0.708744	0.663095
C110	2.15127	2.27517	2.02569	1.90998	1.72034	2.12476
C111	1.3622	1.2715	1.01306	0.833625	0.704348	1.12846
C112	0.648584	1.11093	1.01581	0.749286	0.716237	0.976051
C113	0.888753	0.510794	0.469169	0.543789	0.466815	0.639367
C114	1.20305	1.38394	1.36609	1.51036	1.56408	1.51338
C115	1.21542	1.117	1.03899	0.979992	0.814522	1.1279
C116	0.963326	0.962887	0.663154	0.688004	0.514004	0.869277
C117	0.830622	0.959313	0.584554	0.735057	0.497719	0.836451
C118	0.692353	0.821318	0.745917	0.405061	0.334555	0.496565
C119	0.703208	0.706861	0.425638	0.440134	0.29586	0.57933
C120	0.628234	0.46346	0.357323	0.233402	0.160296	0.319885
C121	0.0101042	0.0101042	0.0101042	0.402228	0.233005	0.548032
C122	0.31483	0.0101042	0.360443	0.301606	0.114222	0.187815
C123	0.52124	0.518605	0.543212	0.465979	0.36667	0.465824
C124	1.3299	1.32892	1.12401	0.820889	0.716041	0.919292
C125	0.312857	0.154419	0.318412	0.25001	0.0101042	0.226087
C126	0.155585	0.180707	0.154283	0.16335	0.133956	0.187879
C127	0.308457	0.245918	0.614454	0.497217	0.341273	0.444613
C128	0.186934	0.196681	0.197936	0.209836	0.123796	0.127501
C129	0.0101042	0.523515	0.382678	0.40819	0.485686	0.465075
C130	0.142257	0.222187	0.299413	0.0101042	0.238514	0.0101042
