# Supplementary material for: From laboratory to industrial storage – Translating volatile organic compounds into markers for assessing garlic storage quality
Source: Postharvest Biol Technol. 2022 Sep;191:111976. doi: 10.1016/j.postharvbio.2022.111976 (PMC9227732; doi:10.1016/j.postharvbio.2022.111976)
Supplement: Supplementary file 2 — Supplementary material. [file mmc2.xlsx]

## Sheet: S2A- Name and RI
Supplementary Table S2A - All VOCs detected across all samples - warehouse stored garlic bulbs
Compound Number	NIST Name	IUPAC Name	CAS No.	Functional Group	Retention Index
C1	(1R)-2,6,6-Trimethylbicyclo[3.1.1]hept-2-ene	(1R,5R)-2,6,6-trimethylbicyclo[3.1.1]hept-2-ene	7785-70-8	terpene	943.711
C2	1-Allyl-2-isopropyl disulfane	2-(prop-2-enyldisulfanyl)propane	67421-85-6	organosulphur	1109.44
C3	1-Butanol, 2-methyl-	2-methylbutan-1-ol	137-32-6	alcohol	742.078
C4	1-Butanol, 3-methyl-	3-methylbutan-1-ol	123-51-3	alcohol	738.106
C5	1-Heptene	hept-1-ene	592-76-7	alkene	701.329
C6	1-Hexanol	hexan-1-ol	111-27-3	alcohol	871.039
C7	1-Hexanol, 2-ethyl-	2-ethylhexan-1-ol	104-76-7	alcohol	1031.95
C8	1-Nonene	non-1-ene	124-11-8	alkene	892.369
C9	1-Octene	oct-1-ene	111-66-0	alkene	791.825
C10	1-Pentanol	pentan-1-ol	71-41-0	alcohol	771.533
C11	1-Penten-3-ol	pent-1-en-3-ol	616-25-1	alcohol	692.791
C12	1-Phenyl-1-butene	[(E)-but-1-enyl]benzene	824-90-8	aromatic	1103.64
C13	1-Propanol	propan-1-ol	71-23-8	alcohol	612.333
C14	1-Propene, 1-(methylthio)-, (Z)-	methylsulfanylmethane	75-18-3	organosulphur	730.277
C15	1-Propene, 3,3'-oxybis-	3-prop-2-enoxyprop-1-ene	557-40-4	ether	699.761
C16	2(3H)-Furanone, 5-ethyldihydro-	prop-2-ene-1-thiol	870-23-5	furan	1067.81
C17	2,3-Butanediol	2,3-butanediol	513-85-9	alcohol	785.165
C18	2,6-Diisopropylnaphthalene	2,6-di(propan-2-yl)naphthalene	24157-81-1	aromatic	1758.33
C19	2,6-Dimethyldecane	2,6-dimethyldecane	13150-81-7	alkane	1098.97
C20	2-Butenal, 2-methyl-, (E)-	(E)-2-methylbut-2-enal	497-03-0	aldehyde	749.842
C21	2-Heptanone	heptan-2-one	110-43-0	ketone	893.744
C22	2-n-Butyl furan	2-butylfuran	4466-24-4	furan	895.9
C23	2-Octene	oct-2-ene	111-67-1	alkene	813.644
C24	2-Pentanone	pentan-2-one	107-87-9	ketone	694.661
C25	2-Propanol, 1-methoxy-	1-methoxypropan-2-ol	107-98-2	alcohol	683.244
C26	2-Propen-1-ol	prop-2-en-1-ol	107-18-6	alcohol	607.794
C27	2-Propenal	prop-2-enal	107-02-8	aldehyde	589.244
C28	2-Propenoic acid, 3-(4-methoxyphenyl)-, 2-ethylhexyl ester	2-ethylhexyl (Z)-3-(4-methoxyphenyl)prop-2-enoate	177352-99-7	ester	2313.49
C29	2-Undecanone	undecan-2-one	112-12-9	ketone	1298.48
C30	3-Carene	3,7,7-trimethylbicyclo[4.1.0]hept-3-ene	13466-78-9	terpene	1019.84
C31	3-Heptanone	heptan-3-one	106-35-4	ketone	889.922
C32	3-Octanone	octan-3-one	106-68-3	ketone	989.886
C33	3-Octene, (E)-	(E)-oct-3-ene	14919-01-8	alkene	792.756
C34	3-Vinyl-1,2-dithiacyclohex-5-ene	1-propene, 1-(methylthio)-, (Z)-	52195-40-1	organosulphur	1247.52
C35	4-Heptenal	hept-4-enal	929-22-6	aldehyde	854.022
C36	4-Penten-1-ol, 2-methyl-	2-methylpent-4-en-1-ol	5673-98-3	alcohol	825.35
C37	4-Pentenal, 2-methyl-	2-methylpent-4-enal	5187-71-3	aldehyde	758.65
C38	4-Phenyldibenzofuran	4-phenyldibenzofuran	74104-10-2	furan	2331.72
C39	5,9-Undecadien-2-one, 6,10-dimethyl-, (Z)-	(5Z)-6,10-dimethylundeca-5,9-dien-2-one	3879-26-3	ketone	1457.21
C40	5-Hexen-2-one	hex-5-en-2-one	109-49-9	ketone	779.42
C41	5-Hexenal	hex-5-enal	764-59-0	aldehyde	794.182
C42	Acetaldehyde	acetaldehyde	75-07-0	aldehyde	576.192
C43	Acetic acid	acetic acid	64-19-7	carboxylic acid	625.094
C44	Acetic acid, butyl ester	butyl acetate	123-86-4	ester	815.783
C45	Acetoin	3-hydroxybutan-2-one	513-86-0	ketone	715.547
C46	Acetone	propan-2-one	67-64-1	ketone	591.52
C47	Acetophenone	1-phenylethanone	98-86-2	ketone	1083.81
C48	Allyl n-propyl sulphide	S-methyl prop-2-enethioate	5883-16-9	organosulphur	880.465
C49	β-Pinene	6,6-dimethyl-2-methylidenebicyclo[3.1.1]heptane	127-91-3	terpene	991.18
C50	Azulene	azulene	275-51-4	aromatic	1215.46
C51	Benzaldehyde	benzaldehyde	100-52-7	aldehyde	978.672
C52	Benzene	benzene	71-43-2	aromatic	677.056
C53	Benzene, (1-methylethyl)-	cumene	98-82-8	aromatic	933.294
C54	Benzene, 1,2,3-trimethyl-	1,2,3-trimethylbenzene	526-73-8	aromatic	1018.45
C55	Benzene, 1,2-dimethoxy-	1,2-dimethoxybenzene	91-16-7	aromatic	1153.69
C56	Benzene, 1-ethyl-2,4-dimethyl-	1-ethyl-2,4-dimethylbenzene	874-41-9	aromatic	1036.15
C57	Benzene, 1-ethyl-4-methyl-	1-ethyl-4-methylbenzene	622-96-8	aromatic	971.656
C58	Benzene, propyl-	propylbenzene	103-65-1	aromatic	964
C59	Benzeneacetaldehyde	2-phenylacetaldehyde	122-78-1	aldehyde	1061.03
C60	Benzenesulfonamide, N-butyl-	N-butylbenzenesulfonamide	3622-84-2	organosulphur	1819.4
C61	Benzoic acid	benzoic acid	65-85-0	carboxylic acid	1165.35
C62	Benzophenone	diphenylmethanone	119-61-9	ketone	1670.5
C63	Benzothiazole	1,3-benzothiazole	95-16-9	organosulphur	1259.21
C64	Bicyclo[2.2.1]heptane, 2,2-dimethyl-3-methylene-, (1S)-	(1S,4R)-2,2-dimethyl-3-methylidenebicyclo[2.2.1]heptane	5794-04-7	terpene	963.567
C65	Bicyclo[3.1.0]hex-3-en-2-one, 6,6-diphenyl-	2,6-diphenylphenol	2432-11-3	aromatic	991.1
C66	Biphenyl	1,1'-biphenyl	92-52-4	aromatic	1411.9
C67	Butanal, 2-ethyl-3-methyl-	2-ethyl-3-methylbutanal	26254-92-2	aldehyde	844.1
C68	Butanal, 2-methyl-	2-methylbutanal	96-17-3	aldehyde	681.567
C69	Butanal, 3-methyl-	3-methylbutanal	590-86-3	aldehyde	672.506
C70	Butanenitrile, 2-methyl-	2-methylbutanenitrile	18936-17-9	nitrogenous	731.6
C71	Carbon disulfide	carbon disulfide	75-15-0	organosulphur	608.317
C72	Caryophyllene	(1R,4E,9S)-4,11,11-trimethyl-8-methylidenebicyclo[7.2.0]undec-4-ene	87-44-5	terpene	1450.02
C73	Cyclobutanone, 2,2,3-trimethyl-	2,2,3-trimethylcyclobutan-1-one	1449-49-6	ketone	789.2
C74	Cyclohexane	cyclohexane	110-82-7	alkane	674.667
C75	Cyclohexane, ethyl-	ethylcyclohexane	1678-91-7	alkane	842.935
C76	Cyclohexane, methyl-	methylcyclohexane	108-87-2	alkane	732.594
C77	Decanal	decanal	112-31-2	aldehyde	1213.5
C78	Decane	decane	124-18-5	alkane	1000.34
C79	Decane, 4-methyl-	4-methyldecane	2847-72-5	alkane	1060.3
C80	Decane, 5-methyl-	5-methyldecane	13151-35-4	alkane	1056.55
C81	Diallyl disulphide	3-[(Prop-2-en-1-yl)disulfanyl]prop-1-ene	2179-57-9	organosulphur	1095.86
C82	Diallyl sulfide	3-prop-2-enylsulfanylprop-1-ene	592-88-1	organosulphur	866.944
C83	Dimethyl sulfide	1-prop-2-enylsulfanylpropane	27817-67-0	organosulphur	592.84
C84	Dimethyl trisulfide	3-(methyldisulfanyl)prop-1-ene	2179-58-0	organosulphur	988.817
C85	Diphenyl sulfide	phenylsulfanylbenzene	139-66-2	organosulphur	1630.48
C86	Diphenyl sulfone	benzenesulfonylbenzene	127-63-9	organosulphur	1980.35
C87	Disulfide, dimethyl	1-(methyldisulfanyl)propane	2179-60-4	organosulphur	752.994
C88	Docosane	docosane	629-97-0	alkane	2186.9
C89	Dodecane, 2,6,11-trimethyl-	2,6,11-trimethyldodecane	31295-56-4	alkane	1320.08
C90	Dodecane, 4,6-dimethyl-	4,6-dimethyldodecane	61141-72-8	alkane	1273.58
C91	E 1- Allyl -2 -prop-1-en-1-yl disulfane	(E)-1-(prop-2-enyldisulfanyl)prop-1-ene	122156-02-9	organosulphur	1116.18
C92	Eicosane	icosane	112-95-8	alkane	2000.33
C93	Ethanol	ethanol	64-17-5	alcohol	580.728
C94	Ethyl Acetate	ethyl acetate	141-78-6	ester	644.108
C95	Ethylbenzene	ethylbenzene	100-41-4	aromatic	869.711
C96	Furan, 2-pentyl-	2-pentylfuran	3777-69-3	furan	995.356
C97	Heptadecane	heptadecane	629-78-7	alkane	1700.4
C98	Heptanal	heptanal	111-71-7	aldehyde	907.683
C99	Heptane	heptane	142-82-5	alkane	702.311
C100	Heptane, 2,2,4,6,6-pentamethyl-	2,2,4,6,6-pentamethylheptane	13475-82-6	alkane	1006.07
C101	Heptane, 2-methyl-	2-methylheptane	592-27-8	alkane	764.511
C102	Heptane, 3-methyl-	3-methylheptane	589-81-1	alkane	771.569
C103	Hexanal	hexanal	66-25-1	aldehyde	805.606
C104	Hexane, 2-methyl-	2-methylhexane	591-76-4	alkane	670.417
C105	Hexane, 3-methyl-	3-methylhexane	589-34-4	alkane	678.167
C106	Hexanedioic acid, bis(2-ethylhexyl) ester	bis(2-ethylhexyl) hexanedioate	103-23-1	ester	2348.33
C107	Limonene	1-methyl-4-prop-1-en-2-ylcyclohexene	138-86-3	terpene	1040.72
C108	Longifolene	3,3,7-trimethyl-8-methylidenetricyclo[5.4.0.02,9]undecane	475-20-7	terpene	1445.33
C109	Mesitylene	1,3,5-trimethylbenzene	108-67-8	aromatic	1005.82
C110	Naphthalene, 1,2,3,4,4a,5,6,8a-octahydro-7-methyl-4-methylene-1-(1-methylethyl)-, (1à,4aá,8aà)-	(1R,4aS,8aS)-7-methyl-4-methylidene-1-propan-2-yl-2,3,4a,5,6,8a-hexahydro-1H-naphthalene	39029-41-9	terpene	1540.77
C111	n-Hexadecanoic acid	hexadecanoic acid	57-10-3	carboxylic acid	1963.61
C112	n-Hexane	hexane	110-54-3	alkane	630.017
C113	Nonadecane	nonadecane	629-92-5	alkane	1900.28
C114	Nonanal	nonanal	124-19-6	aldehyde	1111.33
C115	Nonane	nonane	111-84-2	alkane	900.283
C116	Octadecane	octadecane	593-45-3	alkane	1800.29
C117	Octanal	octanal	124-13-0	aldehyde	1009.59
C118	Octane	octane	111-65-9	alkane	800.094
C119	Octane, 1,1'-oxybis-	1-octoxyoctane	629-82-3	ether	1665.88
C120	Octane, 2,3,6,7-tetramethyl-	2,3,6,7-tetramethyloctane	52670-34-5	alkane	1054.44
C121	Octane, 4-methyl-	4-methyloctane	2216-34-4	alkane	863
C122	Oxirane, decyl-	2-decyloxirane	2855-19-8	oxirane	1315.62
C123	o-Xylene	1,2-xylene	95-47-6	aromatic	878.727
C124	p-Cymene	1-methyl-4-propan-2-ylbenzene	99-87-6	aromatic	1036.75
C125	Pentane	pentane	109-66-0	alkane	633.28
C126	Pentane, 3,3-dimethyl-	3,3-dimethylpentane	562-49-2	alkane	665.86
C127	Pentane, 3-methyl-	3-methylpentane	96-14-0	alkane	628.429
C128	Pentanoic acid, 2,2,4-trimethyl-3-carboxyisopropyl, isobutyl ester	1-O-(2-methylpropyl) 4-O-propan-2-yl 2,2-dimethyl-3-propan-2-ylbutanedioate	NA	ester	1596.97
C129	Phenol	phenol	108-95-2	phenol	981.961
C130	p-Xylene	1,4-xylene	106-42-3	aromatic	901.146
C131	S-Methyl 2-propenethioate	(1Z)-1-(allyldisulfanyl)-1-propene	122156-03-0	organosulphur	809.133
C132	Styrene	styrene	100-42-5	aromatic	902.356
C133	Sulfide, allyl methyl	3-[(E)-prop-1-enyl]disulfanylprop-1-ene	10152-76-8	organosulphur	705.406
C134	Tetracosane	tetracosane	646-31-1	alkane	2351.73
C135	Tetradecane	tetradecane	629-59-4	alkane	1400.26
C136	Thiophene, 2,4-dimethyl-	3-ethenyl-3,4-dihydrodithiine	62488-53-3	organosulphur	915.322
C137	Toluene	toluene	108-88-3	aromatic	774.206
C138	Tridecane	tridecane	629-50-5	alkane	1300.29
C139	Trisulfide, di-2-propenyl	3-(prop-2-enyltrisulfanyl)prop-1-ene	2050-87-5	organosulphur	1329.31
C140	Unknown C15-16 methyl ester	NA	NA	unknown	1929.21
C141	Unknown Dodecene	NA	NA	unknown	1193

## Sheet: S2B- Rel. Abundance
Supplementary Table S2B - Relative abundance of all VOCs detected - warehouse stored garlic bulbs (square root of abundance - see Materials and Methods)
	0MBlanco1	0MBlanco2	0MBlanco3	0MMorado1	0MMorado2	0MMorado3	3MBlanco1	3MBlanco2	3MBlanco3	3MMorado1	3MMorado2	3MMorado3	6MBlanco1	6MBlanco2	6MBlanco3	6MMorado1	6MMorado2	6MMorado3
C1	0.160579	0.185623	0.181869	0.172174	0.17826	0.186484	0.182204	0.180246	0.172303	0.182105	0.171658	0.163979	0.180988	0.192462	0.19359	0.187375	0.192143	0.190721
C2	0.128614	0.144722	0.143631	0.140844	0.132614	0.151616	0.132822	0.132061	0.13858	0.148739	0.130167	0.12585	0.0021852	0.0021852	0.0021852	0.0021852	0.0021852	0.0801515
C3	0.050662	0.0562511	0.0564404	0.0534631	0.0528452	0.0583608	0.0650712	0.0675126	0.0618917	0.0655541	0.0680366	0.0588523	0.0403016	0.044103	0.0447653	0.0430444	0.0443441	0.042789
C4	0.0819059	0.0891429	0.0900073	0.0875052	0.0846312	0.0918345	0.110602	0.113847	0.10467	0.110718	0.115367	0.104184	0.062504	0.0656175	0.0652674	0.0674901	0.0659891	0.0641709
C5	0.0236909	0.0225397	0.0210374	0.0189722	0.0180341	0.0227684	0.0021852	0.0021852	0.0021852	0.0021852	0.0021852	0.0021852	0.0021852	0.0021852	0.0021852	0.0021852	0.0208007	0.0021852
C6	0.116516	0.125865	0.127742	0.113913	0.115412	0.132168	0.173383	0.168492	0.159578	0.168172	0.163257	0.153159	0.0945644	0.0998109	0.0990489	0.0980273	0.0990816	0.100582
C7	0.0021852	0.0021852	0.0021852	0.0021852	0.0021852	0.0021852	0.0392409	0.0483413	0.0466905	0.0479334	0.0430156	0.0743476	0.0538854	0.0819576	0.0493718	0.059033	0.0504003	0.0728427
C8	0.0205388	0.0196225	0.0197395	0.0021852	0.0203527	0.0227083	0.0163874	0.0228477	0.0021852	0.0021852	0.0021852	0.0021852	0.0119554	0.0177363	0.0205657	0.0221021	0.020667	0.0143896
C9	0.0376101	0.0385198	0.035689	0.0318255	0.0353038	0.0387029	0.0021852	0.0211235	0.0359166	0.0349388	0.0021852	0.0309502	0.034519	0.0379262	0.037714	0.0380196	0.0434722	0.036337
C10	0.0771657	0.0809673	0.0849564	0.0740476	0.0786044	0.08377	0.0021852	0.0021852	0.0021852	0.0021852	0.0021852	0.0021852	0.0021852	0.0021852	0.0021852	0.0021852	0.0021852	0.0021852
C11	0.0164185	0.0021852	0.0188185	0.0172351	0.0166381	0.0173155	0.0146564	0.0144638	0.0136193	0.0126643	0.0119962	0.0130756	0.0021852	0.0021852	0.0021852	0.0021852	0.0021852	0.0021852
C12	0.0646339	0.0689599	0.0710947	0.0021852	0.0690288	0.0634799	0.0669801	0.0675413	0.0650381	0.0659275	0.0658583	0.0599497	0.0799326	0.0947747	0.0905242	0.092615	0.0904497	0.0821247
C13	0.13173	0.140689	0.142083	0.134103	0.141782	0.140218	0.129701	0.131761	0.133546	0.139239	0.147689	0.127365	0.0997998	0.0993443	0.118813	0.102681	0.0962902	0.0970887
C14	0.00865054	0.00867289	0.00862473	0.00771025	0.0101762	0.0109734	0.0021852	0.0021852	0.0021852	0.00715969	0.0237052	0.0021852	0.0103873	0.017823	0.0109566	0.0021852	0.0137003	0.011707
C15	0.043978	0.0524535	0.0533112	0.0511254	0.0532034	0.054838	0.0417586	0.0409178	0.0396728	0.04187	0.0405714	0.0376376	0.0416153	0.0411745	0.0444343	0.0396404	0.0405461	0.0385369
C16	0.0865341	0.0592788	0.0585207	0.0622115	0.0573136	0.0719024	0.0603126	0.0576245	0.057783	0.0592456	0.0893896	0.0021852	0.0690182	0.0021852	0.0518159	0.0021852	0.0476483	0.0021852
C17	0.0284362	0.04742	0.0441556	0.0353454	0.0021852	0.046741	0.0358651	0.0323065	0.0291816	0.0367789	0.036556	0.0333659	0.0367599	0.0399635	0.0376867	0.0365167	0.0361467	0.041939
C18	0.0122665	0.0021852	0.0021852	0.0021852	0.0342566	0.0021852	0.0021852	0.0021852	0.0021852	0.0021852	0.0021852	0.0230958	0.026643	0.027151	0.0021852	0.0276209	0.0134396	0.0846932
C19	0.0021852	0.0021852	0.0021852	0.0021852	0.0021852	0.0021852	0.0021852	0.0021852	0.0021852	0.0021852	0.0021852	0.0021852	0.0509669	0.0599088	0.0661061	0.0709052	0.0676379	0.0781344
C20	0.0245422	0.0257322	0.0291509	0.0272541	0.0285776	0.0269512	0.0021852	0.0021852	0.0021852	0.0021852	0.0021852	0.0021852	0.0217072	0.0242579	0.0251591	0.025011	0.0242457	0.0241913
C21	0.0374749	0.0373028	0.0326437	0.0287615	0.0332445	0.0388751	0.0376075	0.0389203	0.0426185	0.044161	0.0425945	0.0412691	0.0327174	0.0298498	0.0289482	0.0311683	0.0267133	0.029345
C22	0.0184813	0.019316	0.020928	0.017496	0.0187656	0.0212468	0.0021852	0.0021852	0.0021852	0.0021852	0.0021852	0.0021852	0.0021852	0.0021852	0.0021852	0.0021852	0.0021852	0.0021852
C23	0.031376	0.0340873	0.0327834	0.0316672	0.0310661	0.0328439	0.0342924	0.0333491	0.0330732	0.0337647	0.034917	0.0301927	0.0312032	0.0324675	0.0340351	0.0337947	0.0345056	0.0327997
C24	0.0680893	0.0668651	0.0661193	0.0713403	0.0704064	0.0692364	0.116582	0.115337	0.112725	0.113446	0.113795	0.105016	0.0810714	0.0794194	0.0832072	0.082571	0.0839473	0.0844991
C25	0.0916908	0.0886751	0.0886447	0.0909107	0.0875793	0.0935741	0.0948847	0.0939152	0.095044	0.097647	0.09147	0.0912662	0.0647836	0.0725935	0.04063	0.0684117	0.0424626	0.0373427
C26	0.0883953	0.101522	0.101323	0.110033	0.105714	0.103861	0.0780844	0.0752421	0.0725691	0.07511	0.0781519	0.0686077	0.0889777	0.0988499	0.100327	0.0998791	0.0967623	0.0954235
C27	0.0659766	0.0603404	0.062124	0.0656796	0.0644543	0.063742	0.0533171	0.0566878	0.0500409	0.0535248	0.0595052	0.0483459	0.0526231	0.0605395	0.0588554	0.0629612	0.0639978	0.0610757
C28	0.035319	0.0259868	0.025945	0.0260055	0.0277375	0.0021852	0.0021852	0.0118638	0.00913473	0.00488627	0.0021852	0.0067122	0.0240203	0.0414885	0.00720954	0.0352848	0.0310338	0.0021852
C29	0.016441	0.0139491	0.0137463	0.0021852	0.0152692	0.0160931	0.0116058	0.0179152	0.0166486	0.013697	0.013127	0.0021852	0.0194038	0.0021852	0.00965971	0.0021852	0.00898079	0.0021852
C30	0.0662935	0.0685321	0.0695967	0.0670189	0.0678356	0.0764698	0.0667686	0.068532	0.0614649	0.0649363	0.0651303	0.0611754	0.0928239	0.0933603	0.0882965	0.0863592	0.0888775	0.0877065
C31	0.0206796	0.0175889	0.0191041	0.0161476	0.0197014	0.0203349	0.0021852	0.0165596	0.0021852	0.0152848	0.00983654	0.0021852	0.0021852	0.0021852	0.0021852	0.0021852	0.0021852	0.0021852
C32	0.0021852	0.0021852	0.0021852	0.0021852	0.0021852	0.0021852	0.043663	0.0433064	0.0408233	0.0425172	0.0400052	0.0437004	0.0272387	0.0021852	0.0021852	0.0021852	0.0021852	0.0021852
C33	0.0211074	0.0021852	0.032566	0.0168267	0.0129288	0.0173642	0.0270979	0.0150699	0.0021852	0.0021852	0.0021852	0.0280349	0.0021852	0.0021852	0.0021852	0.0021852	0.0021852	0.0315956
C34	0.0154226	0.0184151	0.0193589	0.0162179	0.0021852	0.0252342	0.0169793	0.016174	0.020526	0.0173585	0.0139002	0.0021852	0.0021852	0.0021852	0.0021852	0.0021852	0.0021852	0.0021852
C35	0.0249676	0.0266717	0.0239625	0.0269138	0.024914	0.0284224	0.0106537	0.00982324	0.00976479	0.0114394	0.0110095	0.00964254	0.0293158	0.0317915	0.0312563	0.0309207	0.0319527	0.0305611
C36	0.0021852	0.00746362	0.00854064	0.0021852	0.00705814	0.00952737	0.0102999	0.0111884	0.00982172	0.00940473	0.0120085	0.00996216	0.0021852	0.0021852	0.0021852	0.0021852	0.0021852	0.0021852
C37	0.0262167	0.0276173	0.0300696	0.0281799	0.0285008	0.0321644	0.0021852	0.0021852	0.0021852	0.0021852	0.0021852	0.0021852	0.0021852	0.0021852	0.0021852	0.0021852	0.0021852	0.0021852
C38	0.0021852	0.0021852	0.0021852	0.0021852	0.0176928	0.0021852	0.0021852	0.0021852	0.0021852	0.0021852	0.0021852	0.0021852	0.0169365	0.0177382	0.0170825	0.0021852	0.0174085	0.0021852
C39	0.0120992	0.0388182	0.0154874	0.0021852	0.0254622	0.0021852	0.0021852	0.0021852	0.0021852	0.0021852	0.0021852	0.0276889	0.024961	0.0021852	0.0021852	0.0372929	0.0021852	0.0234144
C40	0.0021852	0.0021852	0.0482153	0.0021852	0.0469379	0.049254	0.0619294	0.0606159	0.0537837	0.0605814	0.0608687	0.055473	0.0021852	0.0021852	0.0021852	0.0021852	0.0021852	0.0357505
C41	0.0021852	0.0267868	0.0258194	0.0243959	0.0248319	0.0264379	0.0021852	0.0021852	0.0021852	0.0021852	0.0021852	0.0021852	0.0248485	0.0267652	0.027163	0.027074	0.0284376	0.0277458
C42	0.0845707	0.0741058	0.0845201	0.0818784	0.0713432	0.0706208	0.0021852	0.0021852	0.0021852	0.0021852	0.0021852	0.0021852	0.0689595	0.0741541	0.0816739	0.0813558	0.0880669	0.0775232
C43	0.154474	0.192793	0.185963	0.187566	0.178707	0.176695	0.139701	0.151789	0.160988	0.178496	0.21276	0.169097	0.166246	0.156716	0.185526	0.132566	0.197848	0.176412
C44	0.0194443	0.0242528	0.0197625	0.0193247	0.0178485	0.0206877	0.0021852	0.0021852	0.0021852	0.0021852	0.0021852	0.0021852	0.0347263	0.0361776	0.0339881	0.0365369	0.0378452	0.0379852
C45	0.0021852	0.0341068	0.0329604	0.0292794	0.0358687	0.0437851	0.0474742	0.0437246	0.0424703	0.0452473	0.0510673	0.04581	0.0539413	0.0298427	0.0582614	0.0591561	0.0543686	0.0567838
C46	0.26902	0.0021852	0.0021852	0.278914	0.267492	0.249457	0.210577	0.242784	0.232029	0.239654	0.235921	0.219075	0.0021852	0.0021852	0.0021852	0.0021852	0.0021852	0.0021852
C47	0.122715	0.135289	0.0883479	0.0973482	0.0995271	0.0961902	0.0616503	0.0783291	0.127923	0.0751269	0.0930162	0.0929574	0.180739	0.118992	0.135217	0.0825726	0.0833049	0.0973007
C48	0.0359455	0.0415052	0.0389903	0.039771	0.0399355	0.0407358	0.0410213	0.0374851	0.0366544	0.0391067	0.0377412	0.0360942	0.0278405	0.0235691	0.028118	0.0021852	0.0283018	0.0289962
C49	0.0021852	0.0444486	0.0445022	0.0021852	0.0021852	0.0257938	0.0463272	0.0464613	0.0401981	0.04464	0.0435562	0.0144595	0.0468677	0.0227841	0.0322819	0.0482971	0.0512178	0.0456969
C50	0.0255494	0.018379	0.01943	0.0207053	0.0247416	0.0262697	0.0332269	0.0266683	0.036378	0.0274966	0.0249673	0.184996	0.0336666	0.160139	0.0320016	0.0855334	0.0309668	0.145017
C51	0.154742	0.15244	0.1302	0.126528	0.129369	0.139388	0.0957456	0.116127	0.141189	0.117092	0.130599	0.125244	0.177809	0.147871	0.157957	0.1345	0.140369	0.144424
C52	0.0583608	0.0506507	0.0586418	0.0581905	0.0507198	0.0538942	0.0604245	0.0686188	0.0664986	0.0690753	0.061527	0.0542728	0.0567747	0.0626085	0.0677878	0.073518	0.071068	0.0652339
C53	0.0327891	0.0375408	0.0369136	0.0334057	0.0346287	0.0367589	0.0198386	0.0208645	0.0222969	0.0220949	0.0209596	0.0230054	0.0458866	0.0508236	0.0459767	0.0479221	0.0479273	0.0475154
C54	0.0322171	0.0222155	0.0194023	0.0211155	0.0180457	0.0206855	0.0021852	0.0021852	0.0021852	0.0021852	0.0021852	0.0021852	0.0284035	0.0868283	0.0229549	0.0509656	0.0316891	0.0328027
C55	0.0139463	0.0171345	0.0180543	0.0137452	0.0170983	0.0296477	0.0156576	0.0134492	0.0157762	0.0164401	0.014091	0.0140091	0.0336414	0.0261763	0.0021852	0.0021852	0.0021852	0.0021852
C56	0.0021852	0.0021852	0.0021852	0.0021852	0.0021852	0.0021852	0.0372939	0.0336294	0.0368587	0.0378195	0.0322442	0.0844539	0.0453002	0.0021852	0.0427122	0.0494864	0.0533749	0.0608966
C57	0.0271215	0.0220449	0.0308006	0.0187672	0.0323105	0.0367486	0.0214445	0.0220151	0.0275575	0.0219948	0.0215804	0.0374783	0.0222693	0.0736463	0.0306739	0.0457418	0.0351252	0.0336273
C58	0.0021852	0.0021852	0.0021852	0.0021852	0.0021852	0.0021852	0.0021852	0.0021852	0.0021852	0.0021852	0.0021852	0.0021852	0.0290279	0.0446322	0.0279334	0.0351035	0.0293263	0.0290818
C59	0.0327896	0.0436047	0.0253657	0.0228821	0.0307291	0.0257441	0.0189485	0.0232207	0.043933	0.0242213	0.0302865	0.0306798	0.0690591	0.0405433	0.0501547	0.0241702	0.0254612	0.0302949
C60	0.0171273	0.0021852	0.178066	0.138256	0.0263096	0.0021852	0.0717785	0.0397291	0.0414276	0.0846777	0.0021852	0.0378157	0.0451152	0.0343647	0.0628934	0.0751296	0.103147	0.12355
C61	0.0021852	0.106621	0.0642867	0.0543899	0.0625441	0.0577681	0.0021852	0.0021852	0.136605	0.0021852	0.0555749	0.055986	0.215709	0.0980879	0.115546	0.0707822	0.0021852	0.0781613
C62	0.0591287	0.0300364	0.0274169	0.0242099	0.0335558	0.0229576	0.0121685	0.0367885	0.0225096	0.023651	0.0137263	0.0215932	0.0407068	0.03221	0.0359134	0.0377828	0.0305335	0.0373253
C63	0.0352314	0.0372161	0.039035	0.0346338	0.0394648	0.0350724	0.0122857	0.0271711	0.035903	0.024733	0.0245094	0.0331879	0.0470313	0.0395985	0.0364957	0.0366409	0.0021852	0.0416048
C64	0.0323002	0.0326202	0.0318841	0.03139	0.0305831	0.0321764	0.0350022	0.0324151	0.0327527	0.0322614	0.0326237	0.0307555	0.0361268	0.0361749	0.0354778	0.0379184	0.0412931	0.0357101
C65	0.0356324	0.0481045	0.0343443	0.0280101	0.118823	0.0324133	0.0021852	0.0264137	0.0169416	0.0245198	0.0267088	0.0240634	0.0704439	0.0555035	0.0556798	0.050753	0.0448514	0.0442341
C66	0.0196369	0.00908905	0.0100837	0.00820747	0.0205123	0.0109806	0.0021852	0.0021852	0.020958	0.0021852	0.00910034	0.0021852	0.0243132	0.021395	0.0228235	0.0226951	0.0106946	0.0203439
C67	0.0170379	0.0207707	0.0204731	0.0208025	0.0216483	0.0210547	0.0021852	0.0021852	0.0021852	0.0021852	0.0021852	0.0021852	0.0021852	0.0021852	0.0021852	0.0021852	0.0021852	0.0021852
C68	0.0668486	0.0811132	0.0739383	0.0830766	0.0797396	0.0807833	0.0350737	0.0397532	0.0337476	0.0342875	0.0329344	0.0316139	0.0021852	0.0021852	0.0021852	0.0021852	0.0021852	0.0021852
C69	0.102987	0.122345	0.117732	0.121199	0.122151	0.120701	0.0645613	0.065471	0.0640788	0.0654606	0.0642974	0.0591701	0.0347644	0.0386934	0.0373679	0.0314012	0.0330685	0.0371046
C70	0.0145617	0.0125347	0.0148716	0.0239976	0.0142659	0.0162167	0.0021852	0.0021852	0.0021852	0.0021852	0.0021852	0.0021852	0.0462869	0.0474535	0.0487617	0.0455832	0.0479886	0.0471038
C71	0.0235667	0.0166618	0.019197	0.0194363	0.0180319	0.0178183	0.0328358	0.035872	0.0292832	0.0444959	0.0539674	0.0351754	0.0335527	0.0323679	0.0320056	0.0345382	0.0354333	0.0296926
C72	0.0021852	0.0021852	0.0086305	0.0021852	0.0021852	0.00917164	0.0407391	0.0243978	0.0216095	0.0214137	0.0313409	0.0209148	0.014862	0.0144021	0.0021852	0.0123401	0.0113668	0.0127596
C73	0.0293357	0.0021852	0.0178601	0.018843	0.0177577	0.0194451	0.0021852	0.0021852	0.0021852	0.0213118	0.0132172	0.0021852	0.0021852	0.0226817	0.0212894	0.0199279	0.0252193	0.0187209
C74	0.0021852	0.0021852	0.0021852	0.0021852	0.0021852	0.0021852	0.0021852	0.0021852	0.0021852	0.0021852	0.0021852	0.0021852	0.122743	0.116536	0.135673	0.121762	0.121915	0.123214
C75	0.0189604	0.0217584	0.0021852	0.0274579	0.0157088	0.0306676	0.0392261	0.040437	0.0355473	0.0363887	0.0339844	0.0345521	0.0229357	0.0368904	0.0404862	0.0389239	0.0254272	0.0365249
C76	0.0021852	0.0162575	0.0182923	0.0142988	0.0140241	0.0272253	0.01992	0.025799	0.0201806	0.0207281	0.0196248	0.0198172	0.0197985	0.0219387	0.0237178	0.0210412	0.0210434	0.0208003
C77	0.0772255	0.0744522	0.0817601	0.0632471	0.0760061	0.0834804	0.0734502	0.0695926	0.0818993	0.052628	0.0493348	0.142189	0.0968235	0.136707	0.0780905	0.151684	0.0845104	0.113972
C78	0.0566509	0.0566587	0.0542798	0.0522447	0.0562059	0.0614301	0.0480592	0.0506314	0.0471493	0.0471288	0.0436201	0.0653407	0.0700553	0.0782519	0.065693	0.0731988	0.0710647	0.0753015
C79	0.0021852	0.0021852	0.0021852	0.0021852	0.0021852	0.0021852	0.0021852	0.0021852	0.0021852	0.0021852	0.0021852	0.0021852	0.0377627	0.0409214	0.0382477	0.040175	0.0329578	0.0256097
C80	0.0021852	0.0021852	0.0021852	0.0021852	0.0021852	0.0021852	0.0021852	0.0021852	0.0021852	0.0021852	0.0021852	0.0021852	0.0249082	0.0255121	0.0247911	0.018718	0.0263125	0.0158963
C81	0.439489	0.400181	0.403811	0.422133	0.401206	0.368218	0.429227	0.440081	0.476237	0.451155	0.402179	0.441419	0.389024	0.376973	0.424432	0.417419	0.39505	0.380584
C82	0.310487	0.342281	0.321861	0.315402	0.311271	0.33862	0.366657	0.364963	0.324236	0.342068	0.359782	0.326393	0.299964	0.300603	0.315329	0.3193	0.330481	0.310514
C83	0.0021852	0.0021852	0.0021852	0.0021852	0.0021852	0.0021852	0.0021852	0.0021852	0.0021852	0.0021852	0.0243188	0.0021852	0.0021852	0.0293633	0.0021852	0.0302616	0.0268685	0.031603
C84	0.0519599	0.0472294	0.0470935	0.0410888	0.0386591	0.0454758	0.0340008	0.0367783	0.0384454	0.0491878	0.0429369	0.0404237	0.06276	0.0459362	0.0601772	0.0479924	0.0818335	0.0538593
C85	0.0280005	0.0021852	0.0021852	0.0021852	0.0353452	0.011032	0.0021852	0.014475	0.0021852	0.00919153	0.0121271	0.0265982	0.0021852	0.0225917	0.0308831	0.0329706	0.0021852	0.0021852
C86	0.119845	0.0381029	0.0364236	0.0239856	0.0549202	0.0366476	0.0021852	0.0021852	0.0021852	0.0021852	0.0021852	0.0021852	0.0021852	0.0021852	0.0021852	0.0021852	0.0021852	0.0021852
C87	0.185286	0.187549	0.192757	0.179187	0.171067	0.186592	0.177954	0.185166	0.185081	0.20194	0.211966	0.176021	0.237109	0.202644	0.228557	0.212866	0.257055	0.212129
C88	0.0108051	0.00884083	0.0021852	0.0021852	0.0293303	0.0021852	0.0150558	0.0021852	0.0021852	0.0021852	0.0021852	0.0021852	0.0021852	0.0122687	0.00911736	0.0310161	0.0291029	0.0320673
C89	0.0021852	0.0021852	0.0021852	0.0021852	0.0021852	0.0021852	0.0021852	0.0021852	0.0021852	0.0021852	0.0021852	0.0021852	0.0324377	0.0279508	0.0280873	0.0286956	0.0298069	0.0302032
C90	0.0021852	0.0021852	0.0021852	0.0021852	0.0021852	0.0021852	0.0021852	0.0021852	0.0021852	0.0021852	0.0021852	0.0021852	0.0445872	0.0410472	0.0387005	0.0422695	0.0477577	0.0475082
C91	0.119098	0.134998	0.140078	0.125905	0.127035	0.158403	0.152196	0.152408	0.14173	0.151331	0.141592	0.144697	0.158732	0.136539	0.125973	0.136049	0.134225	0.142766
C92	0.0279601	0.0377392	0.0168911	0.0168238	0.0525091	0.0139919	0.0350534	0.0136941	0.0134563	0.0109364	0.0118104	0.0114519	0.0336097	0.036981	0.0213387	0.0513743	0.0403622	0.044666
C93	0.26667	0.240377	0.279047	0.27293	0.232535	0.232876	0.329971	0.338911	0.317782	0.321709	0.325709	0.295478	0.249101	0.281213	0.289669	0.289487	0.282462	0.276962
C94	0.067151	0.07635	0.0773403	0.0714993	0.0689617	0.0718413	0.0021852	0.0021852	0.0021852	0.0021852	0.0021852	0.0021852	0.0701247	0.073264	0.0759506	0.0775118	0.081678	0.0731999
C95	0.0624313	0.0728303	0.0670321	0.0677749	0.0672034	0.0702262	0.0420433	0.0418661	0.0490496	0.0418314	0.0401544	0.0504441	0.0868127	0.0840152	0.0827952	0.0829341	0.0898841	0.0866115
C96	0.0655578	0.0761444	0.0721938	0.0698614	0.0703446	0.0790339	0.0566046	0.0548643	0.0533978	0.0542702	0.0515075	0.0555025	0.0383396	0.0489922	0.0375768	0.0418895	0.0390579	0.0401682
C97	0.0506349	0.0462803	0.0328927	0.0393534	0.104247	0.0280768	0.0372726	0.0330718	0.0366608	0.0245735	0.0244016	0.0292155	0.0435458	0.0398748	0.0361963	0.0610233	0.0357867	0.0387531
C98	0.0574747	0.0606128	0.0547409	0.0508411	0.0560974	0.061376	0.035891	0.0450647	0.0420492	0.0409801	0.0386143	0.0416424	0.0021852	0.0021852	0.0021852	0.0021852	0.0021852	0.0021852
C99	0.0789	0.0522982	0.0442168	0.102505	0.0816466	0.071423	0.0511725	0.0511395	0.0609548	0.0521092	0.0482514	0.0500532	0.11491	0.122082	0.122054	0.120117	0.125582	0.117684
C100	0.0407002	0.0313882	0.0341953	0.0468702	0.0366037	0.0021852	0.0021852	0.0021852	0.0021852	0.0021852	0.0021852	0.0021852	0.0288625	0.0021852	0.0294811	0.0267574	0.0284691	0.0021852
C101	0.0270603	0.0268539	0.0257142	0.0261961	0.0256348	0.0273452	0.0310014	0.0317961	0.0308645	0.0308847	0.0289911	0.0294756	0.0298112	0.0303243	0.0299408	0.0306486	0.0316781	0.0289999
C102	0.0021852	0.0021852	0.0021852	0.0021852	0.0021852	0.0227866	0.0282556	0.0264811	0.0257082	0.0262623	0.0249432	0.0254454	0.0267059	0.0265998	0.0261846	0.0263282	0.0278723	0.0256042
C103	0.189572	0.215301	0.259763	0.194687	0.200676	0.217808	0.121865	0.123311	0.116413	0.120644	0.116983	0.110987	0.125971	0.135083	0.133092	0.136121	0.136703	0.132071
C104	0.0021852	0.0021852	0.0021852	0.0021852	0.0021852	0.0021852	0.0021852	0.0021852	0.0021852	0.0021852	0.0021852	0.0021852	0.0626673	0.0677411	0.0661922	0.0616337	0.0645092	0.0580788
C105	0.0021852	0.0021852	0.0021852	0.0021852	0.0021852	0.0021852	0.0021852	0.0021852	0.0021852	0.0021852	0.0021852	0.0021852	0.0484547	0.0519989	0.0509851	0.054251	0.0549739	0.0505654
C106	0.0021852	0.0021852	0.0021852	0.0021852	0.0021852	0.0021852	0.00947839	0.0108035	0.0021852	0.0021852	0.00829437	0.0021852	0.0107671	0.0230859	0.0217757	0.0167638	0.0021852	0.0290408
C107	0.0756324	0.0665269	0.0670404	0.0827417	0.0887446	0.0761838	0.0626946	0.0572153	0.0549609	0.057075	0.0550248	0.163306	0.0645657	0.089968	0.0659808	0.0711898	0.0685662	0.0950406
C108	0.0021852	0.00931901	0.00969465	0.00894862	0.00902704	0.0102985	0.0021852	0.0021852	0.0021852	0.0021852	0.0021852	0.00877381	0.00899851	0.0126947	0.0109649	0.00930692	0.0021852	0.0124161
C109	0.0021852	0.0378534	0.033269	0.0329972	0.0329971	0.035928	0.0287497	0.0282422	0.031872	0.0281788	0.0265863	0.0021852	0.0370203	0.0021852	0.0304742	0.0021852	0.0394904	0.0390626
C110	0.0351635	0.0444728	0.0449887	0.0346044	0.0441704	0.0603371	0.0373811	0.0267548	0.0327272	0.0246152	0.0217739	0.0324606	0.0382931	0.0374094	0.0423693	0.0183278	0.0142728	0.0191961
C111	0.0021852	0.0285031	0.0295418	0.0174632	0.0333286	0.0174093	0.0320617	0.0021852	0.0021852	0.0021852	0.0021852	0.0021852	0.0104328	0.0021852	0.0021852	0.0021852	0.0021852	0.0021852
C112	0.0663293	0.0819772	0.0637723	0.0785202	0.0649737	0.0784041	0.263034	0.166383	0.103205	0.0788161	0.0613487	0.0523514	0.091975	0.0772002	0.0834778	0.0885359	0.109728	0.0711201
C113	0.0329262	0.043489	0.028748	0.0278018	0.0745407	0.0145868	0.0353264	0.0169464	0.0277204	0.015829	0.0152332	0.0249961	0.0380654	0.0415818	0.0374841	0.0597675	0.0422345	0.0442527
C114	0.11085	0.118759	0.115612	0.10831	0.114602	0.135625	0.104771	0.105916	0.0998135	0.0923787	0.0870921	0.192916	0.136856	0.191745	0.11602	0.165901	0.121566	0.19934
C115	0.0335369	0.0328985	0.0299729	0.0297815	0.0320021	0.0331035	0.0303332	0.0322154	0.0333475	0.0308992	0.0280595	0.0321915	0.035837	0.0386862	0.0331955	0.0373528	0.0359808	0.0340208
C116	0.0449804	0.0416925	0.0318287	0.0395328	0.106579	0.0281634	0.0437748	0.0301137	0.0371002	0.0299179	0.0310546	0.0307739	0.0526504	0.0484025	0.046266	0.0777699	0.046764	0.0500084
C117	0.0562337	0.0491592	0.0495583	0.0421859	0.0484665	0.0564125	0.0395318	0.0483724	0.0455384	0.0414094	0.0385749	0.0805963	0.0457364	0.0783309	0.0449371	0.0703726	0.0512507	0.0617278
C118	0.0501479	0.0534772	0.0502743	0.0491314	0.0511319	0.0539284	0.0606322	0.0609885	0.0585601	0.0601015	0.0559553	0.0571665	0.0696931	0.0717788	0.0710114	0.0705516	0.0728166	0.069741
C119	0.0102309	0.0021852	0.0021852	0.0021852	0.0021852	0.0021852	0.0021852	0.0021852	0.0021852	0.0021852	0.0021852	0.0021852	0.0772947	0.0743046	0.0339449	0.0021852	0.0021852	0.0021852
C120	0.0021852	0.0021852	0.0021852	0.0021852	0.0021852	0.0021852	0.0021852	0.0021852	0.0021852	0.0021852	0.0021852	0.0021852	0.0443131	0.0021852	0.0459594	0.0459202	0.0462258	0.0502306
C121	0.0021852	0.00769024	0.00696171	0.008511	0.0021852	0.00885579	0.0106748	0.0098513	0.00970893	0.0093666	0.00862695	0.0100534	0.0200296	0.0226857	0.0211451	0.0208881	0.0235439	0.0021852
C122	0.0264094	0.0257201	0.024425	0.0181803	0.0302062	0.0324752	0.0188572	0.0222209	0.0259274	0.0164319	0.0147326	0.0246978	0.0414066	0.0451983	0.0356877	0.0544475	0.0362943	0.0378154
C123	0.0580353	0.0694952	0.0575438	0.0614574	0.0021852	0.0621337	0.0380013	0.0460226	0.0595689	0.0393182	0.0452302	0.064886	0.0021852	0.0744661	0.0667091	0.0723163	0.0449976	0.0021852
C124	0.0472726	0.0476947	0.046116	0.0467334	0.0432937	0.047508	0.0021852	0.0021852	0.0021852	0.0021852	0.0021852	0.0021852	0.0021852	0.0021852	0.0021852	0.0021852	0.0021852	0.0021852
C125	0.0735144	0.0021852	0.0021852	0.0021852	0.0021852	0.0613586	0.0021852	0.0021852	0.0021852	0.0517148	0.0468368	0.042024	0.0021852	0.0021852	0.0021852	0.0021852	0.0021852	0.0021852
C126	0.0021852	0.0021852	0.0021852	0.0021852	0.0021852	0.0021852	0.0021852	0.0021852	0.0021852	0.0021852	0.0021852	0.0021852	0.014915	0.0021852	0.0163563	0.0199303	0.0170666	0.016335
C127	0.0344463	0.0021852	0.0021852	0.045666	0.0304446	0.0339831	0.0021852	0.0021852	0.0021852	0.0021852	0.0021852	0.0021852	0.087472	0.0021852	0.111584	0.0021852	0.0021852	0.0665312
C128	0.111249	0.0978244	0.104661	0.0792049	0.0994226	0.0847117	0.0527958	0.0675064	0.0575205	0.0587095	0.061076	0.0739623	0.0757766	0.0901959	0.0798618	0.0924612	0.0715589	0.103785
C129	0.0906028	0.0844474	0.0899536	0.0768818	0.071949	0.0740615	0.0585164	0.0667107	0.0781939	0.0727587	0.0626587	0.05929	0.104777	0.0855355	0.0877616	0.080161	0.081885	0.0943988
C130	0.0506829	0.0598257	0.0543031	0.0538412	0.054198	0.0568971	0.0464913	0.042548	0.0021852	0.0430366	0.0429456	0.0021852	0.0570238	0.0603529	0.0021852	0.0021852	0.0629476	0.0021852
C131	0.0337579	0.0320791	0.0314947	0.0282306	0.0292248	0.0302789	0.0021852	0.0021852	0.0021852	0.0021852	0.0021852	0.0021852	0.0021852	0.0021852	0.0021852	0.0021852	0.0021852	0.0021852
C132	0.108716	0.111589	0.116454	0.108073	0.114772	0.118792	0.085641	0.0863382	0.0881029	0.0831358	0.0855273	0.0795267	0.126629	0.132859	0.129109	0.128661	0.134962	0.125729
C133	0.201499	0.246775	0.241446	0.228805	0.235803	0.241569	0.23478	0.235533	0.220581	0.238699	0.317132	0.218864	0.25182	0.257671	0.275367	0.26547	0.277133	0.262464
C134	0.0562431	0.0110293	0.00881451	0.0021852	0.0311441	0.00835605	0.0296658	0.0373141	0.0021852	0.0021852	0.0021852	0.0021852	0.00921652	0.0099634	0.00745915	0.0283744	0.0234724	0.0220495
C135	0.0350425	0.0370237	0.0269478	0.0262516	0.0488498	0.0303054	0.0308408	0.019987	0.0291523	0.016047	0.013819	0.0488262	0.0373718	0.0377009	0.0184174	0.0421423	0.0195079	0.0367679
C136	0.0344138	0.034882	0.0367373	0.0340053	0.0348907	0.0384755	0.0303997	0.0297062	0.0279343	0.0300062	0.0269337	0.025496	0.0255975	0.0236182	0.0226995	0.0230423	0.0233117	0.0241667
C137	0.145946	0.189334	0.143049	0.151313	0.144722	0.151203	0.0999866	0.0992888	0.13779	0.098757	0.0948949	0.129795	0.161832	0.200696	0.162205	0.168677	0.200863	0.166346
C138	0.0291413	0.0305893	0.0223341	0.0221252	0.0306413	0.0313845	0.0124665	0.0145947	0.0131008	0.0101499	0.0021852	0.0498155	0.0150713	0.040091	0.00926022	0.0393476	0.0110401	0.0324177
C139	0.149457	0.139637	0.150207	0.130444	0.123233	0.154752	0.119889	0.12756	0.145004	0.186363	0.127751	0.124046	0.130117	0.0881653	0.0750192	0.0908903	0.108395	0.108046
C140	0.0021852	0.0546973	0.0021852	0.0021852	0.0429419	0.0021852	0.0280249	0.0021852	0.0021852	0.0021852	0.0021852	0.0123181	0.0289918	0.0317172	0.034787	0.0520031	0.0456987	0.053441
C141	0.00679157	0.0021852	0.0021852	0.0021852	0.0021852	0.0021852	0.0021852	0.0021852	0.0021852	0.0021852	0.0021852	0.0167159	0.0104821	0.0116541	0.00915974	0.0137963	0.0139004	0.0237168
SAMPLE NAMES
cv. 'Blanco' or 'Morado'
0, 3, or 6 months of chilled storage
replicates 1,2, and 3

## Sheet: S2C- VOC classes
Supplementary Table S2C: Relative abundance of compound classes in garlic cvs. Morado and Blanco combined at start and after 3 and 6 months warehouse storage at -2 °C. Relative abundance expressed as the mean % of the total of all samples within each treatment/group.
Functional Group	Relative Abundance (%)
	Mean	0 m	3 m	6 m
organosulphur	45	44.1a	48.3a	42.7b
alcohol	14.8	13.8ab	18.4a	12.3b
aldehyde	9.6	12.6a	6.4b	9.8ab
aromatic	7	6.6b	4.5ab	9.9a
ketone	6.1	7.0ab	8.4a	2.8b
alkane	5.4	3.5b	3.9b	8.7a
terpene	4.9	4.7b	4.7ab	5.5a
carboxylic acid	3.8	3.8a	3.3a	4.3a
ester	1.2	1.6a	0.4b	1.6a
furan	0.7	1.0a	0.7ab	0.4b
phenol	0.6	0.7b	0.4c	0.8a
alkene	0.3	0.4a	0.2b	0.3ab
ether	0.3	0.3a	0.2a	0.4a
unknown	0.1	0.1ab	0.0b	0.2a
oxirane	0.1	0.1a	0.0a	0.2a
nitrogenous	0.1	0.0b	0.0b	0.2a
Different letters = significantly different relative abundance to P < 0.05 (pairwise t-Test), N =6.
